# Supplementary material for: Expression of Concern: MiR-125b Reduces Porcine Reproductive and Respiratory Syndrome Virus Replication by Negatively Regulating the NF-κB Pathway
Source: PLoS One. 2026 Jul 22;21(7):e0354311. doi: 10.1371/journal.pone.0354311 (PMC13390827; doi:10.1371/journal.pone.0354311)
Supplement: S1 File — (ZIP) [file pone.0354311.s001.zip]

Archive with 8 entries (6 files):
- Figure 6/Fig 6A_plaque assay_p65 reversed PRRSV replication/
- Figure 6/Fig 6A_plaque assay_p65 reversed PRRSV replication/Fig 6A_plaque assay image-1_p65 reversed PRRSV replication.jpg
- Figure 6/Fig 6A_plaque assay_p65 reversed PRRSV replication/Fig 6A_plaque assay image-2_p65 reversed PRRSV replication.jpg
- Figure 6/Fig 6A_plaque assay_p65 reversed PRRSV replication/Fig 6A_plaque assay image-3_p65 reversed PRRSV replication.jpg
- Figure 6/Fig 6A_plaque assay_p65 reversed PRRSV replication/Fig 6A_plaque assay image_description_p65 reversed PRRSV replication.pptx
- Figure 6/Fig 6A_plaque assay_p65 reversed PRRSV replication/Fig 6A_plaque assay quantification_p65 reversed PRRSV replication.xls
- Figure 6/Fig 6A_plaque assay_p65 reversed PRRSV replication/Updated Figure 6A (plaque assay image).pptx
- Figure 6/
