# Supplementary material for: Expression of Concern: MiR-125b Reduces Porcine Reproductive and Respiratory Syndrome Virus Replication by Negatively Regulating the NF-κB Pathway
Source: PLoS One. 2026 Jul 22;21(7):e0354311. doi: 10.1371/journal.pone.0354311 (PMC13390827; doi:10.1371/journal.pone.0354311)
Supplement: S1 File — (ZIP) [file pone.0354311.s001.zip › Figure 6/Fig 6A_plaque assay_p65 reversed PRRSV replication/Fig 6A_plaque assay quantification_p65 reversed PRRSV replication.xls]

## Sheet: Sheet1
				NC mimics+Vector	NC mimics+p65	miR-125b mimics+Vector	miR-125b mimics+p65
				10.375	11.25	6.25	7.5
				10.275	11	6.375	7
				9.875	10.875	6.125	7.25
				NC mimics+Vector	NC mimics+p65	miR-125b mimics+Vector	miR-125b mimics+p65
				10.175	11.0417	6.25	7.25
				0.264575	0.190941	0.125	0.25
