# Supplementary material for: Expression of Concern: MiR-125b Reduces Porcine Reproductive and Respiratory Syndrome Virus Replication by Negatively Regulating the NF-κB Pathway
Source: PLoS One. 2026 Jul 22;21(7):e0354311. doi: 10.1371/journal.pone.0354311 (PMC13390827; doi:10.1371/journal.pone.0354311)
Supplement: S2 File — (ZIP) [file pone.0354311.s002.zip]

Archive with 19 entries (13 files):
- Figure 4/
- Figure 4/Fig 4B_IFA_miR-125b does not inhibit VSV-GFP replication/
- Figure 4/Fig 4B_IFA_miR-125b does not inhibit VSV-GFP replication/Fig 4B_Mock_IFA_miR-125b does not inhibit VSV-GFP replication/
- Figure 4/Fig 4B_IFA_miR-125b does not inhibit VSV-GFP replication/Fig 4B_Mock_IFA_miR-125b does not inhibit VSV-GFP replication/Fig 4B_Mock_DAPI.jpg
- Figure 4/Fig 4B_IFA_miR-125b does not inhibit VSV-GFP replication/Fig 4B_Mock_IFA_miR-125b does not inhibit VSV-GFP replication/Fig 4B_Mock_Merge.jpg
- Figure 4/Fig 4B_IFA_miR-125b does not inhibit VSV-GFP replication/Fig 4B_Mock_IFA_miR-125b does not inhibit VSV-GFP replication/Fig 4B_Mock_VSV-GFP.jpg
- Figure 4/Fig 4B_IFA_miR-125b does not inhibit VSV-GFP replication/Fig 4B_NC mimics_IFA_miR-125b does not inhibit VSV-GFP replication/
- Figure 4/Fig 4B_IFA_miR-125b does not inhibit VSV-GFP replication/Fig 4B_NC mimics_IFA_miR-125b does not inhibit VSV-GFP replication/Fig 4B_NC mimics_DAPI.jpg
- Figure 4/Fig 4B_IFA_miR-125b does not inhibit VSV-GFP replication/Fig 4B_NC mimics_IFA_miR-125b does not inhibit VSV-GFP replication/Fig 4B_NC mimics_Merge.jpg
- Figure 4/Fig 4B_IFA_miR-125b does not inhibit VSV-GFP replication/Fig 4B_NC mimics_IFA_miR-125b does not inhibit VSV-GFP replication/Fig 4B_NC mimics_VSV-GFP.jpg
- Figure 4/Fig 4B_IFA_miR-125b does not inhibit VSV-GFP replication/Fig 4B_Poly(IC)_IFA_miR-125b does not inhibit VSV-GFP replication/
- Figure 4/Fig 4B_IFA_miR-125b does not inhibit VSV-GFP replication/Fig 4B_Poly(IC)_IFA_miR-125b does not inhibit VSV-GFP replication/Fig 4B_Poly(IC)_DAPI.jpg
- Figure 4/Fig 4B_IFA_miR-125b does not inhibit VSV-GFP replication/Fig 4B_Poly(IC)_IFA_miR-125b does not inhibit VSV-GFP replication/Fig 4B_Poly(IC)_Merge.jpg
- Figure 4/Fig 4B_IFA_miR-125b does not inhibit VSV-GFP replication/Fig 4B_Poly(IC)_IFA_miR-125b does not inhibit VSV-GFP replication/Fig 4B_Poly(IC)_VSV-GFP.jpg
- Figure 4/Fig 4B_IFA_miR-125b does not inhibit VSV-GFP replication/Fig 4B_miR-125b mimics_IFA_miR-125b does not inhibit VSV-GFP replication/
- Figure 4/Fig 4B_IFA_miR-125b does not inhibit VSV-GFP replication/Fig 4B_miR-125b mimics_IFA_miR-125b does not inhibit VSV-GFP replication/Fig 4B_miR-125b mimics_DAPI.jpg
- Figure 4/Fig 4B_IFA_miR-125b does not inhibit VSV-GFP replication/Fig 4B_miR-125b mimics_IFA_miR-125b does not inhibit VSV-GFP replication/Fig 4B_miR-125b mimics_Merge.jpg
- Figure 4/Fig 4B_IFA_miR-125b does not inhibit VSV-GFP replication/Fig 4B_miR-125b mimics_IFA_miR-125b does not inhibit VSV-GFP replication/Fig 4B_miR-125b mimics_VSV-GFP.jpg
- Figure 4/Fig 4B_IFA_miR-125b does not inhibit VSV-GFP replication/Updated Figure 4B.ppt
