# Supplementary material for: Expression of Concern: MiR-125b Reduces Porcine Reproductive and Respiratory Syndrome Virus Replication by Negatively Regulating the NF-κB Pathway
Source: PLoS One. 2026 Jul 22;21(7):e0354311. doi: 10.1371/journal.pone.0354311 (PMC13390827; doi:10.1371/journal.pone.0354311)
Supplement: S3 File — (ZIP) [file pone.0354311.s003.zip]

Archive with 10 entries (7 files):
- Figure 2/
- Figure 2/Fig 2B_blot_miR-125b inhibits PRRSV in MARC-145/
- Figure 2/Fig 2B_blot_miR-125b inhibits PRRSV in MARC-145/Fig 2B_Beta actin blot_miR-125b inhibits PRRSV  in MARC-145.jpg
- Figure 2/Fig 2B_blot_miR-125b inhibits PRRSV in MARC-145/Fig 2B_nsp2 blot_miR-125b inhibits PRRSV in MARC-145.jpg
- Figure 2/Fig 2B_blot_miR-125b inhibits PRRSV in MARC-145/Fig 2B_nsp2 relative expression_miR-125b inhibits PRRSV in MARC-145.xls
- Figure 2/Fig 2B_blot_miR-125b inhibits PRRSV in MARC-145/~$Nsp2.ppt
- Figure 2/Fig 2C_plaque assay_miR-125b inhibits PRRSV in PAMs/
- Figure 2/Fig 2C_plaque assay_miR-125b inhibits PRRSV in PAMs/Fig 2C_plaque assay image_description_miR-125b inhibits PRRSV in PAMs.pptx
- Figure 2/Fig 2C_plaque assay_miR-125b inhibits PRRSV in PAMs/Fig 2C_plaque assay image_miR-125b inhibits PRRSV in PAMs.jpg
- Figure 2/Fig 2C_plaque assay_miR-125b inhibits PRRSV in PAMs/Fig 2C_plaque assay quantification_miR-125b inhibits PRRSV in PAMs.xls
