# Supplementary material for: Expression of Concern: MiR-125b Reduces Porcine Reproductive and Respiratory Syndrome Virus Replication by Negatively Regulating the NF-κB Pathway
Source: PLoS One. 2026 Jul 22;21(7):e0354311. doi: 10.1371/journal.pone.0354311 (PMC13390827; doi:10.1371/journal.pone.0354311)
Supplement: S3 File — (ZIP) [file pone.0354311.s003.zip › Figure 2/Fig 2B_blot_miR-125b inhibits PRRSV in MARC-145/Fig 2B_nsp2 relative expression_miR-125b inhibits PRRSV in MARC-145.xls]

## Sheet: Sheet1
Actin灰度			Nsp2灰度
	100			100
	108.95			62.272
	104.19			50.475
	93.157			114.58
	93.133			111.49
	90.824			121.2
Nsp2/Actin
	1
	0.571565
	0.484451
	1.22997
	1.19711
	1.33445
以30nm细胞对照为100
	81.303		6.2
	46.47		5.3
	39.3874		4.1
	100		8.3
	97.3283		6.5
	108.495		9.1
