# Supplementary material for: Expression of Concern: MiR-125b Reduces Porcine Reproductive and Respiratory Syndrome Virus Replication by Negatively Regulating the NF-κB Pathway
Source: PLoS One. 2026 Jul 22;21(7):e0354311. doi: 10.1371/journal.pone.0354311 (PMC13390827; doi:10.1371/journal.pone.0354311)
Supplement: S3 File — (ZIP) [file pone.0354311.s003.zip › Figure 2/Fig 2C_plaque assay_miR-125b inhibits PRRSV in PAMs/Fig 2C_plaque assay quantification_miR-125b inhibits PRRSV in PAMs.xls]

## Sheet: Sheet1
	PAM中mir-125对PRRSV增殖影响
					mimics实验组
			空斑结果		NC	miR-125 mimics
					1.6	0.3
					1.5625	0.2625
					1.375	0.275
					1.5125	0.279167
					0.120546	0.0190941
	PAM中BAY11-7082对PRRSV增殖影响
					NF-Kb实验组
			空斑结果		DMSO	BAY11-7082
					6.25	1.5
					6	1.37
					6.125	1.875
					6.125	1.58167
					0.125	0.262218
