# Supplementary material for: Expression of Concern: MiR-125b Reduces Porcine Reproductive and Respiratory Syndrome Virus Replication by Negatively Regulating the NF-κB Pathway
Source: PLoS One. 2026 Jul 22;21(7):e0354311. doi: 10.1371/journal.pone.0354311 (PMC13390827; doi:10.1371/journal.pone.0354311)
Supplement: S4 File — (ZIP) [file pone.0354311.s004.zip]

Archive with 17 entries (13 files):
- Later repeat experiments/
- Later repeat experiments/Figrue 2B/
- Later repeat experiments/Figrue 2B/Fig 2B.jpg
- Later repeat experiments/Figrue 2B/Fig 2B_Beta actin blot.tif
- Later repeat experiments/Figrue 2B/Fig 2B_Nsp2 blot.tif
- Later repeat experiments/Figrue 2B/Fig 2B_blot_description.pptx
- Later repeat experiments/Figure 2C/
- Later repeat experiments/Figure 2C/Fig 2C.tif
- Later repeat experiments/Figure 2C/Fig 2C_plaque assay image.jpg
- Later repeat experiments/Figure 2C/Fig 2C_plaque assay image_description.pptx
- Later repeat experiments/Figure 2C/Fig 2C_plaque assay quantification.xlsx
- Later repeat experiments/Figure 6A/
- Later repeat experiments/Figure 6A/Fig 6A.tif
- Later repeat experiments/Figure 6A/Fig 6A_plaque assay image_description.pptx
- Later repeat experiments/Figure 6A/Fig 6A_plaque assay quantification.xlsx
- Later repeat experiments/Figure 6A/Fig6A_plaque assay image-1.jpg
- Later repeat experiments/Figure 6A/Fig6A_plaque assay image-2.jpg
