# Supplementary material for: Expression of Concern: MiR-125b Reduces Porcine Reproductive and Respiratory Syndrome Virus Replication by Negatively Regulating the NF-κB Pathway
Source: PLoS One. 2026 Jul 22;21(7):e0354311. doi: 10.1371/journal.pone.0354311 (PMC13390827; doi:10.1371/journal.pone.0354311)
Supplement: S4 File — (ZIP) [file pone.0354311.s004.zip › Later repeat experiments/Figure 2C/Fig 2C_plaque assay quantification.xlsx]

## Sheet: Sheet1
			NC mimics	miR-125b mimics
			105	22
			112	22
			94	23
			NC mimics	miR-125b mimics
			350000	73333.3
			373333	73333.3
			313333	76666.7
			NC mimics	miR-125b mimics
			3.5	0.733333
			3.73333	0.733333
			3.13333	0.766667
