# Supplementary material for: Expression of Concern: MiR-125b Reduces Porcine Reproductive and Respiratory Syndrome Virus Replication by Negatively Regulating the NF-κB Pathway
Source: PLoS One. 2026 Jul 22;21(7):e0354311. doi: 10.1371/journal.pone.0354311 (PMC13390827; doi:10.1371/journal.pone.0354311)
Supplement: S4 File — (ZIP) [file pone.0354311.s004.zip › Later repeat experiments/Figure 6A/Fig 6A_plaque assay quantification.xlsx]

## Sheet: Sheet1
	NC mimics+Vector	NC mimics+p65	miR-125b mimics+Vector	miR-125b mimics+p65
	55	59	21	40
	51	59	23	40
	48	63	25	42
	NC mimics+Vector	NC mimics+p65	miR-125b mimics+Vector	miR-125b mimics+p65
	5.5	5.9	2.1	4
	5.1	5.9	2.3	4
	4.8	6.3	2.5	4.2
