# Supplementary material for: Expression of Concern: MiR-125b Reduces Porcine Reproductive and Respiratory Syndrome Virus Replication by Negatively Regulating the NF-κB Pathway
Source: PLoS One. 2026 Jul 22;21(7):e0354311. doi: 10.1371/journal.pone.0354311 (PMC13390827; doi:10.1371/journal.pone.0354311)
Supplement: S5 File — (XLS) [file pone.0354311.s005.xls]

## Sheet: Sheet1
				mimics				inhibitor
				miR-125b mimics	NC			miR-125b inhibitor	NC
				751.15	1			0.036	1
				730.13	1			0.025	0.92
				718.19	1			0.03	0.96
				733.157	1			0.0303333	0.96
				16.6871	0			0.00550757	0.04
